# Supplementary material for: The Effect of Prolactin on Gene Expression and the Secretion of Reproductive Hormones in Ewes during the Estrus Cycle
Source: Animals (Basel). 2024 Jun 25;14(13):1873. doi: 10.3390/ani14131873 (PMC11240556; doi:10.3390/ani14131873)
Supplement: Supplementary file 1 [file animals-14-01873-s001.zip]

Archive with 1 entries (1 files):
- animals-3049828-supplementary.pdf
